# Supplementary material for: Rapid detection of enterobacteria in wastewater treated by microalgal consortia using loop-mediated isothermal amplification (LAMP)
Source: PeerJ. 2024 Nov 15;12:e18305. doi: 10.7717/peerj.18305 (PMC11572355; doi:10.7717/peerj.18305)
Supplement: Supplemental Information 1 — Raw data for Figure 2A. [file peerj-12-18305-s001.txt]

0	24	48	72
264	55	24	24
232	34	18	12
210	83	12	9
