# Supplementary material for: Rapid detection of enterobacteria in wastewater treated by microalgal consortia using loop-mediated isothermal amplification (LAMP)
Source: PeerJ. 2024 Nov 15;12:e18305. doi: 10.7717/peerj.18305 (PMC11572355; doi:10.7717/peerj.18305)
Supplement: Supplemental Information 2 — Raw data for Figure 2B. [file peerj-12-18305-s002.txt]

	Nitrates	Nitrates	Nitrates	Phosphates	Phosphates	Phosphates
0	24.14	26.1	29.77	8.87	8.79	8.92
24	17.8	18.52	17.63	5.03	4.94	5.47
48	16.05	15.62	15.63	2.79	2.8	3.74
72	5.49	5.49	7.74	2.21	2.09	2.29
