# Supplementary material for: Rapid detection of enterobacteria in wastewater treated by microalgal consortia using loop-mediated isothermal amplification (LAMP)
Source: PeerJ. 2024 Nov 15;12:e18305. doi: 10.7717/peerj.18305 (PMC11572355; doi:10.7717/peerj.18305)
Supplement: Supplemental Information 4 — Raw data for Figure 2D. [file peerj-12-18305-s004.txt]

	pH	pH	pH	Temperature	Temperature	Temperature
0	7.04	7.04	7.7	23.41	23.41	23.75
24	7.15	7.44	7.64	19.8	20.01	20.1
48	7.67	7.97	8.1	18.4	18.7	18.8
72	7.92	8	8.13	18.7	18.7	18.7
