# Supplementary material for: Rapid detection of enterobacteria in wastewater treated by microalgal consortia using loop-mediated isothermal amplification (LAMP)
Source: PeerJ. 2024 Nov 15;12:e18305. doi: 10.7717/peerj.18305 (PMC11572355; doi:10.7717/peerj.18305)
Supplement: Supplemental Information 5 — Raw data for Figure 3A. [file peerj-12-18305-s005.txt]

Time	Acinetobacter baylyi	Acinetobacter sp.	Enterobacter aerogenes	Enterobacter clocae	E. coli 15922	E. coli 511446	Klebsiella pneumoniae	Morganella morgani	Serratia sp.	CN
0	0	0	0	0	0	0	0	0	0	0
5	-0.0038	0.0091	0.0091	0.0061	0.0091	0.0061	0.0027	0.0014	0.0024	-0.0029
10	-0.0004	0.0161	0.0161	0.0107	0.0161	0.0107	0.0053	0.0037	0.0045	0.0006
15	0.0016	0.0191	0.0191	0.013	0.0191	0.013	0.006	0.0049	0.0059	0.0025
20	0.0029	0.0209	0.0209	0.0141	0.0209	0.0141	0.0059	0.0058	0.0066	0.0041
25	0.0036	0.0221	0.0221	0.0148	0.0221	0.0148	0.0072	0.0062	0.007	0.005
30	0.0044	0.0233	0.0233	0.0158	0.0233	0.0158	0.0899	0.0956	0.156	0.0056
35	0.005	0.024	0.024	0.0161	0.024	0.0161	0.1503	0.1452	0.1998	0.0059
40	0.0053	0.0249	0.0249	0.0165	0.0249	0.0165	0.1872	0.1783	0.2223	0.0063
45	0.0055	0.0248	0.0248	0.0167	0.0248	0.0167	0.2097	0.1833	0.2374	0.0062
50	0.0212	0.025	0.025	0.0171	0.025	0.0171	0.2275	0.1944	0.2476	0.0063
55	0.1513	0.0251	0.0251	0.0171	0.0251	0.0171	0.2393	0.1982	0.2566	0.0062
60	0.1824	0.0255	0.0255	0.0175	0.0255	0.0175	0.243	0.2002	0.2612	0.0062
