# Supplementary material for: Rapid detection of enterobacteria in wastewater treated by microalgal consortia using loop-mediated isothermal amplification (LAMP)
Source: PeerJ. 2024 Nov 15;12:e18305. doi: 10.7717/peerj.18305 (PMC11572355; doi:10.7717/peerj.18305)
Supplement: Supplemental Information 7 — Raw data for Figure 3C. [file peerj-12-18305-s007.txt]

Time	Acinetobacter baylyi	Acinetobacter sp.	Enterobacter aerogenes	Enterobacter clocae	E. coli 15922	E. coli 511446	Klebsiella pneumoniae	Morganella morgani	Serratia sp.	CN
0	0	0	0	0	0	0	0	0	0	0
5	0.0028	0.0009	-0.0003	0.006	0.0111	0.0023	0.0035	0.0033	0.0057	0.0089
10	0.0065	0.005	0.0038	0.0134	0.0193	0.0073	0.0059	0.0057	0.0096	0.0145
15	0.0089	0.0075	0.0064	0.017	0.0231	0.01	0.0089	0.0075	0.0122	0.0174
20	0.0101	0.009	0.007	0.0254	0.0258	0.0116	0.0112	0.0081	0.0138	0.0192
25	0.0111	0.0097	0.0081	0.1727	0.0272	0.0115	0.0132	0.0087	0.0148	0.0203
30	0.0117	0.0103	0.0712	0.2106	0.1424	0.0115	0.0145	0.0091	0.0149	0.0212
35	0.1192	0.0108	0.1795	0.2273	0.2073	0.0422	0.0157	0.0092	0.1469	0.0216
40	0.156	0.0112	0.2093	0.2444	0.2355	0.191	0.0167	0.0096	0.1903	0.0223
45	0.1707	0.0115	0.2325	0.2547	0.2538	0.2306	0.0174	0.0096	0.2157	0.0226
50	0.1828	0.0118	0.2449	0.2661	0.2677	0.2565	0.0181	0.1638	0.2344	0.023
55	0.1924	0.012	0.263	0.2767	0.2804	0.277	0.0186	0.1991	0.2409	0.0233
60	0.1995	0.0119	0.2692	0.282	0.2869	0.2894	0.0189	0.1991	0.2409	0.0233
