# Supplementary material for: Rapid detection of enterobacteria in wastewater treated by microalgal consortia using loop-mediated isothermal amplification (LAMP)
Source: PeerJ. 2024 Nov 15;12:e18305. doi: 10.7717/peerj.18305 (PMC11572355; doi:10.7717/peerj.18305)
Supplement: Supplemental Information 8 — Raw data for Figure 3D. [file peerj-12-18305-s008.txt]

Time	Acinetobacter baylyi	Acinetobacter hormaechi	Enterobacter aerogenes	Enterobacter clocae	E. coli 15922	E. coli 511446	Klebsiella pneumoniae	Morganella morganii	Serratia liquefaciens	CN
0	0	0	0	0	0	0	0	0	0	0
5	0.003	0.0052	0.0029	0.0092	0.0091	0.0061	0.0079	0.0058	0.0042	0.0003
10	0.0064	0.0088	0.0059	0.0148	0.0161	0.0107	0.0132	0.012	0.0078	0.0048
15	0.0085	0.0106	0.0082	0.0177	0.0191	0.013	0.0139	0.015	0.0098	0.0075
20	0.0097	0.012	0.0094	0.0193	0.0209	0.0141	0.0168	0.017	0.0109	0.0084
25	0.0104	0.0124	0.0103	0.0203	0.0221	0.0148	0.0178	0.0179	0.0117	0.0091
30	0.0111	0.0148	0.0109	0.0212	0.0233	0.0158	0.0185	0.0188	0.0123	0.0099
35	0.0116	0.1344	0.0116	0.0216	0.024	0.0161	0.0191	0.0199	0.0126	0.0105
40	0.0374	0.165	0.1209	0.0219	0.0249	0.0165	0.0196	0.0202	0.013	0.0108
45	0.1373	0.1844	0.1482	0.0221	0.0248	0.0167	0.0197	0.0208	0.0131	0.0109
50	0.1625	0.1989	0.1667	0.0223	0.025	0.0171	0.02	0.021	0.0134	0.0112
55	0.1815	0.2112	0.1808	0.0227	0.0251	0.0171	0.0202	0.0213	0.0132	0.0114
60	0.1919	0.2203	0.1902	0.0228	0.0255	0.0175	0.0204	0.0213	0.0132	0.0117
