# Supplementary material for: Rapid detection of enterobacteria in wastewater treated by microalgal consortia using loop-mediated isothermal amplification (LAMP)
Source: PeerJ. 2024 Nov 15;12:e18305. doi: 10.7717/peerj.18305 (PMC11572355; doi:10.7717/peerj.18305)
Supplement: Supplemental Information 9 — Raw data for Figure 4. [file peerj-12-18305-s009.txt]

	0 hrs	0 hrs	0 hrs	72 hrs	72 hrs	72 hrs
MCR-1	0.2254	0.1993	0.2125	0.1506	0.135	0.1428
KPC	0.2068	0.2248	0.2212	0.1956	0.2043	0.2387
OXA-23	0.3167	0.2083	0.2625	0.237	0.2259	0.2399
VIM	0.25795	0.2038	0.3121	0.2551	0.1831	0.221
